# Supplementary material for: Effect of Sugar- and Polyphenol-Rich, Diluted Cloudy Apple Juice on the Intestinal Barrier after Moderate Endurance Exercise and in Ultra-Marathon Runners
Source: Nutrients. 2024 Apr 30;16(9):1353. doi: 10.3390/nu16091353 (PMC11085185; doi:10.3390/nu16091353)
Supplement: Supplementary file 1 [file nutrients-16-01353-s001.zip]

Archive with 1 entries (1 files):
- nutrients-2950089-supplementary.pdf
